# Supplementary material for: Transcriptome analysis reveals the mechanism of stromal cell-derived factor-1 and exendin-4 synergistically promoted periodontal ligament stem cells osteogenic differentiation
Source: PeerJ. 2021 Aug 27;9:e12091. doi: 10.7717/peerj.12091 (PMC8404574; doi:10.7717/peerj.12091)
Supplement: Supplemental Information 8 — Related to Fig. 3A. [file peerj-09-12091-s008.csv]

E vs NC	S vs NC	SE vs NC	SE vs E	SE vs S	E vs NC|S vs NC	E vs NC|SE vs NC	E vs NC|SE vs E	S vs NC|SE vs NC	S vs NC|SE vs S	SE vs NC|SE vs E	SE vs NC|SE vs S	SE vs E|SE vs S	E vs NC|S vs NC|SE vs NC	E vs NC|S vs NC|SE vs E	E vs NC|SE vs NC|SE vs S	E vs NC|SE vs E|SE vs S	S vs NC|SE vs E|SE vs S	SE vs NC|SE vs E|SE vs S	E vs NC|S vs NC|SE vs E|SE vs S	E vs S	SE vs S|E vs S	SE vs E|E vs S	SE vs NC|SE vs S|E vs S	SE vs NC|SE vs E|E vs S	S vs NC|E vs S	S vs NC|SE vs S|E vs S	S vs NC|SE vs E|SE vs S|E vs S	S vs NC|SE vs NC|E vs S	S vs NC|SE vs NC|SE vs E|E vs S	E vs NC|E vs S	E vs NC|SE vs E|E vs S	E vs NC|SE vs E|SE vs S|E vs S	E vs NC|SE vs NC|SE vs S|E vs S	E vs NC|S vs NC|SE vs E|E vs S
RNF4	ARMT1	MEF2B	TSNAX-DISC1	ALG11	AC006011	AL807752	AC022400	FRS2	MFRP	SEC14L1	POC1B-GALNT4	AC020915	AC005520	AC013489	AL441992	PRR5L	RPL21P75	NRSN2	LPP	KLHL23	AC011462	DGKI	TUBA1A	SIX1	ZNF625-ZNF20	TICAM2	AC118553	SNRPGP10	RC3H1	LINC00667	ZBTB38	BTBD3	CHD9	RHOQ
TAPT1-AS1	AL121594	USP30	SCARNA12	NSRP1	BIRC2	AC009690	AL645465	ANP32E	AP001972	AL358113	MT1A	VAMP7	LBH	LPAR6	AC022384		AC005062	AL645922	BBX	RPS26P6	ZRSR2P1	AP003419	TMEM230	TMEM110-MUSTN1	AL160269	ZNF664			DERPC	ATXN7	MAP2K7		PCDHGA8
AK4	EHBP1L1	HNRNPUL2-BSCL2	AC244197	AC008758	ZNF600	SLC7A2	CDV3	FAM220A	BTN3A3	PRSS23	ARPC5	AC244033	AC092070	VPS26C				SLC25A43	AC011448	RPS26P8	UBE2I	ZNF559		HNRNPA1L2	ITPRIP	H19				CNOT2	AC116366
KCNC4	GPR161	PLPP5	UMAD1	ARL2BP	USP31	KCND3	TTPAL	ZHX1	AC013271	UBFD1	BIVM-ERCC5	AC017083	ASPN					RNF145		ATP2B4	AC093668	TDG			SNURF	NHSL2				ZNF133	TMBIM6
AC006059	PCDHGB6	NDUFA5P11	PGRMC2	ATXN1	ATP6AP2	WNK1	PDXDC2P	RAD54B	PPARA	HIPK1	ACTC1	MINDY2	AC105052					ZNF33B		AFF1	TSPY26P	LRRFIP1P1			NBL1	NPHP3-ACAD11				AC115618	SEMA6D
ZNF395	SLC1A3	FRMD8	RAB4B-EGLN2	DTX4	RNF187	FAM111A	KLHL11	HTD2	AC138894	SZRD1	FBXL17	PIK3R1	DDR2					CANT1		AC004057		TCEA1P2			ARMCX5-GPRASP2	COMMD5				RPL21P16	CNOT8
RICTOR	PKM	ZNF678	DAZAP2	RPS10-NUDT3	ARHGAP23	BORCS5	CBLL1	NREP	NUDT16	UPK3BL1	ARF1	EGLN2	NPIPA2					PIK3IP1		MTR		AL096870			FTO	AC006213				CELF6	AC004922
KIAA0408	EXOC7	LINC00632	URAHP	SPOPL	SCN8A	ZDHHC23	ATP5MG	RGS4	PPME1	MGME1	TBC1D5		MIR4707					AC106886		TEAD3		AC242376			MPP6	AKAP13				KLK3	ANKRD11
GGCT	SETD6	TMEM39A	GGACT	ZBTB43	RER1		EPDR1	SARM1		AL049844	ABLIM3		GABARAPL1					SCAMP1		AL138724		TMEM256-PLSCR3			PCDHGB1	SLC7A6				OGFRP1	DCAF17
FKRP	AP001486	ZSCAN25	TSN	CLDN11	STK4		ARMCX5	ZNF778		MATR3			ASXL1					AL662899		FGFR1OP		MPZL1			SIX5					SDF2	RASAL2
PRMT5-AS1	CD276	AC005154	AP000347	XAF1	MAP6D1		YIPF6	ATP11B		SEPT11								ZBED1		MTCP1		MRVI1								NFIC	PSD3
RALB	PROS1	ANKRD52	NBPF20	P2RX7	CREB1			ADNP		TMEM19								ASB1		RGPD3		AC016831								AL133352
ATP13A3	MALAT1	VIM-AS1	AHCTF1	IQCE	CBFB													SSR1		NKTR
AC060766	MCTP2	MRPL42	DPY19L1	CUTALP	RAB5B													BCL2L2		HNRNPH2
RB1	TMEM189	ZNF252P-AS1	PDP2	AC016876														TSSC4		GRAMD2B
CHEK1	NBPF15	AC021087	ZNF337-AS1	RFNG														RPE		PLSCR3
CPB1	TNFSF12-TNFSF13	FHL1	MIER1	WBP2																DCTN4
DLG3	ORAI3	PTPRH	SRGAP1	PANX2																SCO2
PBX3	AC093525	AC007040	AL137782	PCMT1																DYRK1A
AC067968	VPS33B	SMIM12	PTGES3L-AARSD1	TNFRSF6B																LRRC8D
MBNL1	MKLN1	SEC14L5	PCDHA9	SEC16B																IL1R1
FAS	TRAPPC3L	AC037459	VHL	NDUFB9																PRRC2B
SLC35A2	ALG2	SNRPD2	AC073896	NEU1																AJ239328
UCK2	AC008878	SC5D	SLC9A6	ZFP30																DCTN5
SPACA6	TNFSF12	SP140	SYNPO2	NSL1																ARL13B
C4orf48	MAFG	LINC01140	EIF3F	AC023055																EDN1
ZNF696	COX7C	WDR6	KAT6A	HSPB2-C11orf52																AC048382
NEAT1	AC009879	MRPL10	KIAA2026	CGGBP1																SHLD2P1
FAM102A	CERS2	SUV39H2	CLCN6	PBX1
SRD5A1	TSPAN17	STK38L	INHBA-AS1	TTC3
	KLF7	MAPKAPK5-AS1	IL10RB-DT	ZFP2
	NPIPA5	ARNTL2	GOLGA6L10	AC093484
	METTL16	NEURL1B	GJC1	XIAP
	RALGPS2	ZNF268	OGG1	STX16-NPEPL1
		TMEM86B	MSRB3	NUS1P1
		SSNA1	GPX8
		DNMT3A	AC009812
			AC004877
			AC117489
